# Supplementary material for: Estimating Binding Energies of π-Stacked Aromatic Dimers Using Force Field-Driven Molecular Dynamics
Source: Int J Mol Sci. 2024 May 26;25(11):5783. doi: 10.3390/ijms25115783 (PMC11171666; doi:10.3390/ijms25115783)
Supplement: Supplementary file 1 [file ijms-25-05783-s001.zip]

Archive with 2 entries (2 files):
- Supplementary-KKO_DD.pdf
- SupplementaryMovie.avi
